# Supplementary material for: Plant Cell Culture-Derived Saponin Adjuvant Enhances Immune Response Against a Stabilized Human Metapneumovirus Pre-Fusion Vaccine Candidate
Source: Vaccines (Basel). 2024 Dec 20;12(12):1435. doi: 10.3390/vaccines12121435 (PMC11728754; doi:10.3390/vaccines12121435)
Supplement: Supplementary file 1 [file vaccines-12-01435-s001.zip]

Archive with 1 entries (1 files):
- vaccines-3288983-supplementary.pdf
